# Supplementary material for: Variability in Codon Usage in Coronaviruses Is Mainly Driven by Mutational Bias and Selective Constraints on CpG Dinucleotide
Source: Viruses. 2021 Sep 10;13(9):1800. doi: 10.3390/v13091800 (PMC8473333; doi:10.3390/v13091800)
Supplement: Supplementary file 1 [file viruses-13-01800-s001.zip]

Archive with 20 entries (17 files):
- figureSubmission/
- figureSubmission/.DS_Store
- __MACOSX/
- __MACOSX/figureSubmission/
- __MACOSX/figureSubmission/._.DS_Store
- figureSubmission/figures_sup.pdf
- __MACOSX/figureSubmission/._figures_sup.pdf
- figureSubmission/supTable2.xlsx
- __MACOSX/figureSubmission/._supTable2.xlsx
- figureSubmission/supTable3.xlsx
- __MACOSX/figureSubmission/._supTable3.xlsx
- figureSubmission/~$supTable3.xlsx
- __MACOSX/figureSubmission/._~$supTable3.xlsx
- figureSubmission/supTable1.xlsx
- __MACOSX/figureSubmission/._supTable1.xlsx
- figureSubmission/~$supTable1.xlsx
- __MACOSX/figureSubmission/._~$supTable1.xlsx
- figureSubmission/figures.pdf
- __MACOSX/figureSubmission/._figures.pdf
- __MACOSX/._figureSubmission
