# Supplementary material for: Variability in Codon Usage in Coronaviruses Is Mainly Driven by Mutational Bias and Selective Constraints on CpG Dinucleotide
Source: Viruses. 2021 Sep 10;13(9):1800. doi: 10.3390/v13091800 (PMC8473333; doi:10.3390/v13091800)
Supplement: Supplementary file 1 [file viruses-13-01800-s001.zip › figureSubmission/supTable3.xlsx]

## Sheet: Feuil1
Frequency of AGY codon in virus CDS							Frequency of AGY codon in host CDS
geneBank Id	frequency	virus name					host name	frequency
AC_000192	42.94	Murine hepatitis virus strain JHM					Bos taurus	33.50
AY278741	50.95	SARS coronavirus Urbani					Camelus dromedarius	22.00
AY350750	56.18	SARS coronavirus PUMC01					Canis lupus familiaris	17.00
AY646283	51.66	Avian infectious bronchitis virus partridge/GD/S14/2003					Chlorocebus aethiops	23.30
DQ011855	43.95	Porcine hemagglutinating encephalomyelitis virus					Equus caballus	22.00
DQ648794	39.67	Bat coronavirus (BtCoV/133/2005)					Felis catus	24.70
DQ648856	49.58	Bat CoV 273/2005					Gallus gallus	23.90
DQ648857	53.32	Bat CoV 279/2005					Homo Sapiens	24.20
EF065505	39.46	Bat coronavirus HKU4-1					Meleagris gallopavo	23.30
EF065512	41.07	Bat coronavirus HKU5-5					Mustela putorius	21.90
EF065514	34.19	Bat coronavirus HKU9-2					Mus musculus	24.30
EF065516	35.04	Bat coronavirus HKU9-4					Neovison vison	20.20
EF446615	43.11	Equine coronavirus					Oryctolagus cuniculus	19.80
EU371564	49.70	SARS coronavirus BJ182-12					Rattus norvegicus	23.00
EU420137	39.80	Bat coronavirus 1B					Sus scrofa	21.70
FJ938051	54.93	Feline coronavirus RM
FJ938058	56.86	Feline coronavirus UU16
FJ938059	57.72	Feline coronavirus UU10
FJ938067	41.55	Human enteric coronavirus strain 4408
GQ153542	50.13	Bat SARS coronavirus HKU3-7
HM211101	34.67	Bat coronavirus HKU9-10-2
JF792616	46.49	Rat coronavirus
JQ173883	45.82	Murine hepatitis virus strain S/3239-17
JQ989272	45.49	Hipposideros bat coronavirus HKU10
JX169867	42.51	Murine coronavirus
JX860640	42.13	Canine respiratory coronavirus
KC881005	50.29	Bat SARS-like coronavirus RsSHC014
KF367457	51.42	Bat SARS-like coronavirus WIV1
KF793824	54.42	Bottlenose dolphin coronavirus HKU22
KF906249	43.75	Dromedary camel coronavirus HKU23
KJ473821	39.23	BtVs-BetaCoV/SC2013
LN610099	52.43	Guinea fowl coronavirus GfCoV/FR/2011
MK357908	36.72	Middle East respiratory syndrome-related coronavirus
MN996532	57.63	hCoV-19/bat/Yunnan/RaTG13/2013
MT072864	56.85	hCoV-19/pangolin/Guangdong/1/2019
NC_001451	50.71	Infectious bronchitis virus
NC_002306	58.73	Feline infectious peritonitis virus
NC_002645	47.66	Human coronavirus 229E
NC_003436	34.04	Porcine epidemic diarrhea virus
NC_004718	50.19	Severe acute respiratory syndrome-related coronavirus
NC_005831	37.71	Human coronavirus NL63
NC_006213	42.23	Human coronavirus OC43
NC_006577	43.09	Human coronavirus HKU1
NC_009021	38.22	Rousettus bat coronavirus HKU9
NC_009657	45.62	Scotophilus bat coronavirus 512
NC_009988	41.72	Rhinolophus bat coronavirus HKU2
NC_010437	40.00	Bat coronavirus 1A
NC_010438	27.40	Miniopterus bat coronavirus HKU8
NC_010646	55.40	Beluga whale coronavirus SW1
NC_010800	50.58	Turkey coronavirus
NC_011547	41.02	Bulbul coronavirus HKU11-934
NC_011549	43.47	Thrush coronavirus HKU12-600
NC_011550	33.97	Munia coronavirus HKU13-3514
NC_014470	50.00	Bat coronavirus BM48-31/BGR/2008
NC_016991	36.07	White-eye coronavirus HKU16
NC_016992	33.97	Sparrow coronavirus HKU17
NC_016993	27.13	Magpie-robin coronavirus HKU18
NC_016994	45.15	Night heron coronavirus HKU19
NC_016995	35.48	Wigeon coronavirus HKU20
NC_016996	47.36	Common moorhen coronavirus HKU21
NC_017083	45.46	Rabbit coronavirus HKU14
NC_018871	44.94	Rousettus bat coronavirus HKU10
NC_019843	36.54	Middle East respiratory syndrome-related coronavirus
NC_022103	39.28	Bat coronavirus CDPHE15/USA/2006
NC_023760	42.48	Mink coronavirus strain WD1127
NC_025217	42.67	Bat Hp-betacoronavirus/Zhejiang2013
NC_026011	42.70	Betacoronavirus HKU24
NC_028752	51.69	Camel alphacoronavirus
NC_028811	37.66	BtMr-AlphaCoV/SAX2011
NC_028814	41.32	BtRf-AlphaCoV/HuB2013
NC_028824	42.39	BtRf-AlphaCoV/YN2012
NC_028833	28.74	BtNv-AlphaCoV/SC2013
NC_030292	48.16	Ferret coronavirus
NC_030886	30.69	Rousettus bat coronavirus
NC_032107	38.16	NL63-related bat coronavirus
NC_032730	41.29	Lucheng Rn rat coronavirus
NC_035191	57.32	Wencheng Sm shrew coronavirus
NC_038861	65.29	Transmissible gastroenteritis virus
NC_039207	52.81	Betacoronavirus Erinaceus/VMC/DEU/2012
NC_039208	34.59	Porcine coronavirus HKU15
NC_045512	57.80	Severe acute respiratory syndrome coronavirus 2
